# Supplementary material for: Seed Functional Traits Provide Support for Ecological Restoration and ex situ Conservation in the Threatened Amazon Ironstone Outcrop Flora
Source: Front Plant Sci. 2020 Dec 8;11:599496. doi: 10.3389/fpls.2020.599496 (PMC7793850; doi:10.3389/fpls.2020.599496)
Supplement: Supplementary file 1 [file Table_1.XLSX]

## Sheet: Coletas germinação
Family	Genus	Specie	Author	Locnotes	Collector	Additional collector	lat*	long*	alt
Asteraceae	Cavalcantia	percymosa	R.M.King & H.Rob.	S11B	Santos, F.M.G	Falcão, B.F.;Wardil, M.V.	565625	9.29857e+06	654.316
Asteraceae	Cavalcantia	glomerata	(G.M.Barroso & R.M.King) R.M.King & H.Rob.	N5 Sul	Santos, F.M.G	Falcão, B.F.;Wardil, M.V.	595196	9.32691e+06	687
Asteraceae	Lepidaploa	arenaria	(Mart. ex DC.) H.Rob.	N3	Santos, F.M.G	Wardil, M.V.	583463	9.33017e+06	705
Asteraceae	Lepidaploa	arenaria	(Mart. ex DC.) H.Rob.	S11C	Santos, F.M.G	Falcão, B.F.;Wardil, M.V.	568008	9.29439e+06	730
Asteraceae	Lepidaploa	paraensis	(H.Rob.) H.Rob.	S11A	Santos, F.M.G	Falcão, B.F.;Wardil, M.V.	562040	9.29802e+06	738
Asteraceae	Lepidaploa	paraensis	(H.Rob.) H.Rob.	N1	Santos, F.M.G	Falcão, B.F.;Wardil, M.V.	578642	9.33219e+06	677
Asteraceae	Lepidaploa	paraensis	(H.Rob.) H.Rob.	Bocaina	Santos, F.M.G	Falcão, B.F.;Wardil, M.V.	624939	9301733	696
Asteraceae	Monogereion	carajensis	G.M. Barroso & R.M. King	N2	Santos, F.M.G	Wardil, M.V.	583493	9.33012e+06	718
Asteraceae	Monogereion	carajensis	G.M. Barroso & R.M. King	S11C	Santos, F.M.G	Wardil, M.V.	562180	9.29826e+06	715.101
Asteraceae	Monogereion	carajensis	G.M. Barroso & R.M. King	S11C	Santos, F.M.G	Wardil, M.V.	568008	9.29439e+06	730.963
Asteraceae	Parapiqueria	cavalcantei	R.M.King & H.Rob.	S11C	Santos, F.M.G	Wardil, M.V.	567743	9.29435e+06	788.641
Asteraceae	Parapiqueria	cavalcantei	R.M.King & H.Rob.	S11A	Santos, F.M.G	Falcão, B.F.;Wardil, M.V.	562231	9.29846e+06	696.836
Asteraceae	Parapiqueria	cavalcantei	R.M.King & H.Rob.	S11C	Santos, F.M.G	Falcão, B.F.;Wardil, M.V.	567743	9.29435e+06	788
Asteraceae	Parapiqueria	cavalcantei	R.M.King & H.Rob.	S11A	Santos, F.M.G	Falcão, B.F.;Wardil, M.V.	562180	9.29826e+06	715
Asteraceae	Parapiqueria	cavalcantei	R.M.King & H.Rob.	S11B	Santos, F.M.G	Falcão, B.F.;Wardil, M.V.	565509	9.29842e+06	611
Asteraceae	Praxelis	asperulacea	(Baker) R.M.King & H.Rob.	S11C	Santos, F.M.G	Wardil, M.V.	567364	9.29351e+06	851
Bignoniaceae	Anemopaegma	carajasense	Mart. ex DC.	S11A	Santos, F.M.G	Falcão, B.F.;Wardil, M.V.	562161	9.29813e+06	713.659
Bignoniaceae	Anemopaegma	carajasense	Mart. ex DC.	S11C	Santos, F.M.G	Falcão, B.F.;Wardil, M.V.	563612	9.29891e+06	734
Bignoniaceae	Anemopaegma	carajasense	Mart. ex DC.	S11A	Santos, F.M.G	Falcão, B.F.;Wardil, M.V.	562161	9.29813e+06	713.659
Bignoniaceae	Anemopaegma	carajasense	Mart. ex DC.	S11C	Santos, F.M.G	Falcão, B.F.;Wardil, M.V.	567364	9.29351e+06	851
Bignoniaceae	Anemopaegma	carajasense	Mart. ex DC.	S11B	Santos, F.M.G	Falcão, B.F.;Wardil, M.V.	565509	9.29842e+06	611
Bromeliaceae	Dyckia	duckei	L.B.Sm.	S11C	Santos, F.M.G	Falcão, B.F.;Wardil, M.V.	567423	9.2942e+06	826
Bromeliaceae	Dyckia	duckei	L.B.Sm.	S11C	Santos, F.M.G	Falcão, B.F.;Wardil, M.V.	567364	9.29351e+06	851
Bromeliaceae	Dyckia	duckei	L.B.Sm.	S11A	Santos, F.M.G	Falcão, B.F.;Wardil, M.V.	562161	9.29813e+06	713.659
Bromeliaceae	Dyckia	duckei	L.B.Sm.	N1	Santos, F.M.G	Falcão, B.F.;Wardil, M.V.	581022	9.33189e+06	691.068
Convolvulaceae	Ipomoea	cavalcantei	D.F.Austin	N3	Santos, F.M.G	Falcão, B.F.;Wardil, M.V.	567396	9.2942e+06	788
Convolvulaceae	Ipomoea	marabaensis	D.F.Austin & Secco	S11A	Santos, F.M.G	Falcão, B.F.;Wardil, M.V.	562161	9.29813e+06	713.659
Convolvulaceae	Ipomoea	marabaensis	D.F.Austin & Secco	S11C	Santos, F.M.G	Falcão, B.F.;Wardil, M.V.	567387	9.29357e+06	840.428
Convolvulaceae	Ipomoea	marabaensis	D.F.Austin & Secco	S11C	Santos, F.M.G	Falcão, B.F.;Wardil, M.V.	567364	9.29351e+06	851
Convolvulaceae	Ipomoea	marabaensis	D.F.Austin & Secco	N3	Santos, F.M.G	Falcão, B.F.;Wardil, M.V.	571545	9.29187e+06	809
Convolvulaceae	Ipomoea	marabaensis	D.F.Austin & Secco	Bocaina	Santos, F.M.G	Falcão, B.F.;Wardil, M.V.	624939	9301733	696
Convolvulaceae	Ipomoea	marabaensis	D.F.Austin & Secco	S11C	Santos, F.M.G	Falcão, B.F.;Wardil, M.V.	567423	9.2942e+06	826
Convolvulaceae	Ipomoea	maurandioides	D.F.Austin	N3	Santos, F.M.G	Falcão, B.F.;Wardil, M.V.	571545	9.29187e+06	809
Convolvulaceae	Ipomoea	cavalcantei	D.F.Austin	N5 Sul	Santos, F.M.G	Falcão, B.F.;Wardil, M.V.	595196	9.32691e+06	687
Convolvulaceae	Ipomoea	cavalcantei	D.F.Austin	N2	Santos, F.M.G	Falcão, B.F.;Wardil, M.V.	583463	9.33017e+06	705
Convolvulaceae	Ipomoea	cavalcantei	D.F.Austin	N3	Santos, F.M.G	Falcão, B.F.;Wardil, M.V.	587399	9.33185e+06	705.728
Convolvulaceae	Ipomoea	cavalcantei	D.F.Austin	N1	Santos, F.M.G	Falcão, B.F.;Wardil, M.V.	581022	9.33189e+06	691.068
Convolvulaceae	Ipomoea	cavalcantei	D.F.Austin	N1	Santos, F.M.G	Falcão, B.F.;Wardil, M.V.	581054	9.33183e+06	687.463
Convolvulaceae	Ipomoea	cavalcantei	D.F.Austin	N2	Santos, F.M.G	Falcão, B.F.;Wardil, M.V.	582642	9.33059e+06	673
Convolvulaceae	Ipomoea	cavalcantei	D.F.Austin	N1/N2/N3	Santos, F.M.G	Falcão, B.F.;Wardil, M.V.	583413	9.33019e+06	699.24
Convolvulaceae	Ipomoea	cavalcantei	D.F.Austin	N2	Santos, F.M.G	Falcão, B.F.;Wardil, M.V.	583413	9.33019e+06	699.24
Convolvulaceae	Ipomoea	marabaensis	D.F.Austin & Secco	S11C	Santos, F.M.G	Falcão, B.F.;Wardil, M.V.	567423	9.2942e+06	826
Convolvulaceae	Ipomoea	marabaensis	D.F.Austin & Secco	S11A	Santos, F.M.G	Falcão, B.F.;Wardil, M.V.	562161	9.29813e+06	713.659
Convolvulaceae	Operculina	hamiltonii	(G.Don) D.F.Austin & Staples	Mirante da Harpia	Santos, F.M.G	Falcão, B.F.;Wardil, M.V.	573375	9305334	606
Cyperaceae	Bulbostylis	cangae	C.S.Nunes & A.Gil	N1	Santos, F.M.G	Falcão, B.F.;Wardil, M.V.	577377	9.33454e+06	668
Cyperaceae	Bulbostylis	conifera	(Kunth) C.B.Clarke	S11C	Santos, F.M.G	Falcão, B.F.;Wardil, M.V.	567364	9.29351e+06	851
Cyperaceae	Hypolytrum	paraense	M.Alves & W.W.Thomas	N2	Santos, F.M.G	Falcão, B.F.;Wardil, M.V.	582381	9.33092e+06	693
Eriocaulaceae	Paepalanthus	fasciculoides	Hensold	S11C	Santos, F.M.G	Falcão, B.F.;Wardil, M.V.	567423	9.2942e+06	826
Eriocaulaceae	Paepalanthus	fasciculoides	Hensold	S11C	Santos, F.M.G	Falcão, B.F.;Wardil, M.V.	567423	9.2942e+06	826
Eriocaulaceae	Paepalanthus	fasciculoides	Hensold	S11B	Santos, F.M.G	Falcão, B.F.;Wardil, M.V.	565509	9.29842e+06	611
Fabaceae	Bauhinia	pulchella	Benth.	S11C	Santos, F.M.G	Falcão, B.F.;Wardil, M.V.	567396	9.2942e+06	788
Fabaceae	Bauhinia	pulchella	Benth.	S11C	Santos, F.M.G	Falcão, B.F.;Wardil, M.V.	567364	9.29351e+06	851
Fabaceae	Bauhinia	pulchella	Benth.	S11A	Santos, F.M.G	Falcão, B.F.;Wardil, M.V.	562161	9.29813e+06	713.659
Fabaceae	Bauhinia	pulchella	Benth.	N2	Santos, F.M.G	Falcão, B.F.;Wardil, M.V.	582642	9.33059e+06	673
Fabaceae	Bauhinia	pulchella	Benth.	S11	Santos, F.M.G	Falcão, B.F.;Wardil, M.V.	567387	9.29357e+06	840
Fabaceae	Bauhinia	pulchella	Benth.	S11C	Santos, F.M.G	Falcão, B.F.;Wardil, M.V.	567364	9.29351e+06	851
Fabaceae	Chamaecrista	desvauxii	(Collad.) Killip	S11A	Santos, F.M.G	Falcão, B.F.;Wardil, M.V.	562180	9.29826e+06	704
Fabaceae	Chamaecrista	desvauxii	(Collad.) Killip	S11C	Santos, F.M.G	Falcão, B.F.;Wardil, M.V.	562161	9.29813e+06	713.659
Fabaceae	Chamaecrista	desvauxii	(Collad.) Killip	S11C	Santos, F.M.G	Falcão, B.F.;Wardil, M.V.	567364	9.29351e+06	851
Fabaceae	Chamaecrista	desvauxii	(Collad.) Killip	S11A	Santos, F.M.G	Falcão, B.F.;Wardil, M.V.	562161	9.29813e+06	713.659
Fabaceae	Dioclea	apurensis	(Rich.) Amshoff	S11B	Santos, F.M.G	Falcão, B.F.;Wardil, M.V.	563612	9.29891e+06	734
Fabaceae	Dioclea	apurensis	(Rich.) Amshoff	S11C	Santos, F.M.G	Falcão, B.F.;Wardil, M.V.	563612	9.29891e+06	734
Fabaceae	Dioclea	apurensis	(Rich.) Amshoff	S11D	Santos, F.M.G	Falcão, B.F.;Wardil, M.V.	576557	9.2922e+06	696
Fabaceae	Dioclea	apurensis	(Rich.) Amshoff	S11C	Santos, F.M.G	Falcão, B.F.;Wardil, M.V.	567387	9.29357e+06	840.428
Fabaceae	Mimosa	dasilvae	A.S.Silva & R.Secco	Serra de Campos	B. Falcao	M. Ferreira	400755	9293405	732
Fabaceae	Mimosa	dasilvae	A.S.Silva & R.Secco	Serra de Campos	B. Falcao	M. Ferreira	406288	9290475	632
Fabaceae	Mimosa	dasilvae	A.S.Silva & R.Secco	Serra de Campos	B. Falcao,	M. Ferreira	406186	9290899	629
Fabaceae	Mimosa	acutistipula var. ferrea	Barneby	S11C	Santos, F.M.G	Falcão, B.F.;Wardil, M.V.	568189	9.29525e+06	711
Fabaceae	Mimosa	acutistipula var. ferrea	Barneby	S11C	Santos, F.M.G	Falcão, B.F.;Wardil, M.V.	567423	9.2942e+06	826
Fabaceae	Mimosa	acutistipula var. ferrea	Barneby	S11B	Santos, F.M.G	Falcão, B.F.;Wardil, M.V.	563612	9.29891e+06	749
Fabaceae	Mimosa	acutistipula var. ferrea	Barneby	S11C	Santos, F.M.G	Falcão, B.F.;Wardil, M.V.	567423	9.2942e+06	826
Fabaceae	Mimosa	acutistipula var. ferrea	Barneby	S11B	Santos, F.M.G	Falcão, B.F.;Wardil, M.V.	565509	9.29842e+06	611
Fabaceae	Mimosa	acutistipula var. ferrea	Barneby	S11C	Santos, F.M.G	Falcão, B.F.;Wardil, M.V.	567364	9.29351e+06	851
Fabaceae	Mimosa	acutistipula var. ferrea	Barneby	N1	Santos, F.M.G	Falcão, B.F.;Wardil, M.V.	582633	9.33059e+06	673
Fabaceae	Mimosa	acutistipula var. ferrea	Barneby	N2	Santos, F.M.G	Falcão, B.F.;Wardil, M.V.	582642	9.33059e+06	673
Fabaceae	Mimosa	skinneri var. carajarum	Barneby	Serra de Campos	B. Falcao	M. Ferreira	400755	9293405	602
Fabaceae	Mimosa	skinneri var. carajarum	Barneby	Serra da Arqueada	B. Falcao	M. Ferreira	482162	9281505	408
Fabaceae	Mimosa	skinneri var. carajarum	Barneby	S11C	Santos, F.M.G	Falcão, B.F.;Wardil, M.V.	568189	9.29525e+06	711
Fabaceae	Mimosa	skinneri var. carajarum	Barneby	S11C	Santos, F.M.G	Falcão, B.F.;Wardil, M.V.	568189	9.29525e+06	711
Gentianaceae	Chelonanthus	purpurascens	(Aubl.) Struwe et al.	S11A	Santos, F.M.G	Falcão, B.F.;Wardil, M.V.	564130	9.29852e+06	784
Lentibulariaceae	Utricularia	neottioides	A.St.-Hil. & Girard	S11A	Santos, F.M.G	Falcão, B.F.;Wardil, M.V.	562230	9.29846e+06	701.643
Lentibulariaceae	Utricularia	physoceras	P.Taylor	S11A	Santos, F.M.G	Wardil, M.V.	562180	9.29826e+06	715.101
Lentibulariaceae	Utricularia	physoceras	P.Taylor	S11B	Santos, F.M.G	Falcão, B.F.;Wardil, M.V.	563612	9.29891e+06	734
Lentibulariaceae	Utricularia	physoceras	P.Taylor	S11A	Santos, F.M.G	Falcão, B.F.;Wardil, M.V.	562180	9.29826e+06	704
Lentibulariaceae	Utricularia	subulata	L.	N1	Santos, F.M.G	Wardil, M.V.	582633	9330586	703
Lentibulariaceae	Utricularia	subulata	L.	Serra da Arqueada	B. Falcao	M. Ferreira	482481	9281007	496
Melastomataceae	Brasilianthus	carajensis	Almeda & Michelangeli	S11A	Santos, F.M.G	Wardil, M.V.	562180	9.29826e+06	715.101
Melastomataceae	Brasilianthus	carajensis	Almeda & Michelangeli	S11C	Santos, F.M.G	Falcão, B.F.;Wardil, M.V.	567423	9.2942e+06	826
Melastomataceae	Brasilianthus	carajensis	Almeda & Michelangeli	S11C	Santos, F.M.G	Falcão, B.F.;Wardil, M.V.	567423	9.2942e+06	826
Melastomataceae	Brasilianthus	carajensis	Almeda & Michelangeli	S11B	Santos, F.M.G	Falcão, B.F.;Wardil, M.V.	565509	9.29842e+06	611
Melastomataceae	Brasilianthus	carajensis	Almeda & Michelangeli	S11C	Santos, F.M.G	Falcão, B.F.;Wardil, M.V.	567364	9.29351e+06	851
Melastomataceae	Brasilianthus	carajensis	Almeda & Michelangeli	N1	Santos, F.M.G	Falcão, B.F.;Wardil, M.V.	582633	9.33059e+06	673
Melastomataceae	Brasilianthus	carajensis	Almeda & Michelangeli	N2	Santos, F.M.G	Falcão, B.F.;Wardil, M.V.	582642	9.33059e+06	673
Melastomataceae	Tibouchina	edmundoi	Brade	S11A	Santos, F.M.G	Falcão, B.F.;Wardil, M.V.	562180	9.29826e+06	704
Melastomataceae	Tibouchina	edmundoi	Brade	N1	Santos, F.M.G	Falcão, B.F.;Wardil, M.V.	581022	9.33189e+06	691.068
Melastomataceae	Pleroma	carajasense	K.Rocha, R.Goldenb. & F.S.Mey	N3	Santos, F.M.G	Falcão, B.F.;Wardil, M.V.	587757	9.33185e+06	692
Melastomataceae	Tibouchina	edmundoi	Brade	S11C	Santos, F.M.G	Falcão, B.F.;Wardil, M.V.	567364	9.29351e+06	851
Melastomataceae	Pleroma	carajasense	K.Rocha, R.Goldenb. & F.S.Mey	S11C	Santos, F.M.G	Falcão, B.F.;Wardil, M.V.	567423	9.2942e+06	826
Melastomataceae	Pleroma	carajasense	K.Rocha, R.Goldenb. & F.S.Mey	S11A	Santos, F.M.G	Falcão, B.F.;Wardil, M.V.	562161	9.29813e+06	713.659
Ochnaceae	Sauvagesia	tenella	Lam.	N1	Santos, F.M.G	Wardil, M.V.	582633	9330586	703
Orchidaceae	Epidendrum	nocturnum	Jacq.	N1	Santos, F.M.G	Falcão, B.F.;Wardil, M.V.	582633	9.33059e+06	673
Orchidaceae	Sobralia	liliastrum	Salzm. ex Lindl.	S11C	Santos, F.M.G	Falcão, B.F.;Wardil, M.V.	567364	9.29351e+06	851
Orchidaceae	Sobralia	liliastrum	Salzm. ex Lindl.	S11C	Santos, F.M.G	Falcão, B.F.;Wardil, M.V.	567423	9.2942e+06	826
Orchidaceae	Sobralia	liliastrum	Salzm. ex Lindl.	S11A	Santos, F.M.G	Falcão, B.F.;Wardil, M.V.	562161	9.29813e+06	713.659
Orchidaceae	Sobralia	liliastrum	Salzm. ex Lindl.	N1	Santos, F.M.G	Falcão, B.F.;Wardil, M.V.	582633	9.33059e+06	673
Orchidaceae	Epidendrum	nocturnum	Jacq.	S11C	Santos, F.M.G	Falcão, B.F.;Wardil, M.V.	567423	9.2942e+06	826
Orobanchaceae	Buchnera	carajasensis	Scatigna & N. Mota	S11A	Santos, F.M.G	Falcão, B.F.;Wardil, M.V.	595117	9316393	713
Piperaceae	Peperomia	sp.		N2	Santos, F.M.G	Wardil, M.V.	583493	9.33012e+06	718
Poaceae	Axonopus	carajasensis	Bastos	S11B	Santos, F.M.G	Falcão, B.F.;Wardil, M.V.	563557	9.29891e+06	632
Poaceae	Axonopus	longispicus	(Flüggé) Hitchc.	N2	Santos, F.M.G	Wardil, M.V.	582639	9.33057e+06	688.905
Poaceae	Axonopus	longispicus	(Flüggé) Hitchc.	S11A	Santos, F.M.G	Falcão, B.F.;Wardil, M.V.	561177	9.30137e+06	650
Poaceae	Paspalum	cineracens	Humb. & Bonpl. ex Flüggé	S11C	Santos, F.M.G	Falcão, B.F.;Wardil, M.V.	567364	9.29351e+06	851
Poaceae	Paspalum	cangarum	Swallen	S11C	Santos, F.M.G	Falcão, B.F.;Wardil, M.V.	567364	9.29351e+06	851
Poaceae	Sporobolus	multiramosus	Longhi-Wagner & Boechat	S11A	Santos, F.M.G	Falcão, B.F.;Wardil, M.V.	562040	9.29802e+06	738
Poaceae	Sporobolus	multiramosus	Longhi-Wagner & Boechat	N1	Santos, F.M.G	Wardil, M.V.	582633	9330586	703
Poaceae	Trachypogon	spicatus	(L.f.) Kuntze	N3	Santos, F.M.G	Wardil, M.V.	587831	9.33206e+06	704.767
Rubiaceae	Borreria	carajasensis	E.L. Cabral & L.M. Miguel	Serra da Arqueada	B. Falcao	M. Ferreira	482384	9281093	484
Rubiaceae	Borreria	carajasensis	E.L. Cabral & L.M. Miguel	N2	Santos, F.M.G	Falcão, B.F.;Wardil, M.V.	583463	9.33017e+06	705
Rubiaceae	Borreria	carajasensis	E.L. Cabral & L.M. Miguel	S11A	Santos, F.M.G	Falcão, B.F.;Wardil, M.V.	562040	9.29802e+06	738
Rubiaceae	Borreria	elaiosulcata	E.L. Cabral & L.M. Miguel	S11C	Santos, F.M.G	Falcão, B.F.;Wardil, M.V.	567387	9.29357e+06	840
Rubiaceae	Borreria	elaiosulcata	E.L. Cabral & L.M. Miguel	S11C	Santos, F.M.G	Falcão, B.F.;Wardil, M.V.	567364	9.29351e+06	851
Rubiaceae	Borreria	elaiosulcata	E.L. Cabral & L.M. Miguel	S11A	Santos, F.M.G	Falcão, B.F.;Wardil, M.V.	562296	9.29864e+06	677.37
Rubiaceae	Borreria	carajasensis	E.L. Cabral & L.M. Miguel	S11D	Santos, F.M.G	Falcão, B.F.;Wardil, M.V.	576557	9.2922e+06	696
Rubiaceae	Carajasia	cangae	R.M. Salas, E.L. Cabral & Dessein	S11B	Santos, F.M.G	Falcão, B.F.;Wardil, M.V.	563612	9.29891e+06	749
Rubiaceae	Carajasia	cangae	R.M. Salas, E.L. Cabral & Dessein	S11B	Santos, F.M.G	Falcão, B.F.;Wardil, M.V.	565509	9.29842e+06	611
Rubiaceae	Mitracarpus	carajasensis	E.L. Cabral, Sobrado & E.B. Souza	S11B	Santos, F.M.G	Falcão, B.F.;Wardil, M.V.	565509	9.29842e+06	611
Rubiaceae	Mitracarpus	carajasensis	E.L. Cabral, Sobrado & E.B. Souza	Serra da Arqueada	I. Fonseca	F.Pena	482248	9281113	471
Rubiaceae	Mitracarpus	carajasensis	E.L. Cabral, Sobrado & E.B. Souza	N2	Santos, F.M.G	Falcão, B.F.;Wardil, M.V.	583463	9.33017e+06	705
Rutaceae	Pilocarpus	microphyllus	Stapf ex Wardlew.	N1	Santos, F.M.G	Falcão, B.F.;Wardil, M.V.	579214	9.3306e+06	659.585
Velloziaceae	Vellozia	glauca	Pohl	Serra da Arqueada	B. Falcao	M. Ferreira	482384	9281093	484
Velloziaceae	Vellozia	glauca	Pohl	S11C	Santos, F.M.G	Wardil, M.V.	567364	9.29351e+06	851
Xyridaceae	Xyris	brachysepala	Kral	S11D	Santos, F.M.G	Falcão, B.F.;Wardil, M.V.	576557	9.2922e+06	696
Xyridaceae	Xyris	brachysepala	Kral	S11A	Santos, F.M.G	Falcão, B.F.;Wardil, M.V.	569770	9.29297e+06	746
Xyridaceae	Xyris	brachysepala	Kral	S11B	Santos, F.M.G	Falcão, B.F.;Wardil, M.V.	568259	9.29536e+06	708
Cyperaceae	Bulbostylis	conifera	(Kunth) C.B.Clarke	N8	Santos, F.M.G	Falcão, B.F.;Wardil, M.V.	595117	9316393	713
Orobanchaceae	Buchnera	carajasensis	Scatigna & N. Mota	N8	Santos, F.M.G	Falcão, B.F.;Wardil, M.V.	595129	9316600	716
Poaceae	Paspalum	cangarum	Swallen	S11A	Santos, F.M.G	Falcão, B.F.;Wardil, M.V.	558505	9304199	685
